# Supplementary material for: SARS-CoV-2 Fears Green: The Chlorophyll Catabolite Pheophorbide A Is a Potent Antiviral
Source: Pharmaceuticals (Basel). 2021 Oct 15;14(10):1048. doi: 10.3390/ph14101048 (PMC8538351; doi:10.3390/ph14101048)
Supplement: Supplementary file 1 [file pharmaceuticals-14-01048-s001.zip]

Archive with 1 entries (1 files):
- pharmaceuticals-1364804-supplementary.pdf
